# Supplementary material for: Experimental determination of evolutionary barriers to horizontal gene transfer
Source: BMC Microbiol. 2020 Oct 28;20:326. doi: 10.1186/s12866-020-01983-5 (PMC7592521; doi:10.1186/s12866-020-01983-5)
Supplement: Supplementary file 1 — Additional file 1. An extended table with all the relevant information on the transferred genes. [file 12866_2020_1983_MOESM1_ESM.csv]

GeneNo	STM_GeneID	ECO_GeneID	GeneName	STM_sValues	ECO_sValues	FunctionalCategory_GO	TPM	PPI	PPI_TPM10	PPI_TPM50	PPI_TPM100	DEV_GC	DEV_FOP	STM_Length	ECO_Length	Disorder_reg_STM	Disorder_reg_ECO	Dosage	Divergence	COG_Category	COG_MainCategory	HU2009_ModuleID	HTorCore	KeioEssential	Function
1	STM0160	b0119	yacL	-0.002062499	-0.008600576	Unknown	76.41240999	37	35	33	32	0.001324433	0.05785124	363	363	0	0	Sensitive	0.15	S	POORLY.CHARACTERIZED	131	NA	N	UPF0231 family protein
2	STM0172	b0127	yadG	-0.132936423	-0.0315291	Operational	48.55616434	39	39	39	38	0.001613473	0.01618123	927	927	2	2	Insensitive	0.048701299	V	CELLULAR.PROCESSES.SIGNALING	196	HT	N	Putative ABC transporter ATPase
3	STM0226	b0179	lpxD	0.009209151	0.009593918	Operational	379.7172028	32	32	30	26	0.008257553	0.040935673	1026	1026	3	3	NA	0.04398827	M	CELLULAR.PROCESSES.SIGNALING	2	Core	Y	�Lipid A synthesis, UDP-3-O-(R-3-hydroxymyristoyl)-glucosamine N-acyltransferase is involved in the third step of lipid A biosynthesis
4	STM0264	b0215	dnaQ	-0.019588228	-0.042937877	Informational	63.49560268	14	14	12	7	0.010246834	0.020491803	732	732	1	1	Sensitive	0.065843621	L	INFORMATION.STORAGE.PROCESSING	201	Core	N	DNA polymerase III epsilon subunit; streptomycin, azaserine resistant; 3' to 5' proofreading, lexA regulon; The epsilon subunit of DNA polymerase III catalyzes the 3' to 5' proofreading exonuclease activity of the holoenzyme
5	STM0425	b0423	thiI	-0.151824614	-0.212389915	Informational	114.6698084	1	1	1	1	0.002430213	0.01242236	1449	1449	2	2	Sensitive	0.03526971	H	METABOLISM	175	HT	N	tRNA s(4)U8 sulfurtransferase, activated by IscS; ThiS-thiocarboxylate (ThiS-COSH) synthesis; mutant is near-UV resistant;ThiI is a bifunctional enzyme that is required both for the synthesis of the thiazole moiety of thiamine and for the conversion of uridine to 4-thiouridine at position 8 in tRNA
6	STM0451	b0440	hupB	-0.082107198	-0.03702847	Informational	2558.926293	29	26	20	16	0.0054544	0	273	273	1	1	Insensitive	0.011111111	L	INFORMATION.STORAGE.PROCESSING	61	Core	N	Histone-like protein HU-beta, HU-1
7	STM0614	b0607	uspG	-0.006809993	-0.007160274	Operational	185.5502808	13	13	12	9	0.022139101	0.027972028	429	429	0	1	Sensitive	0.105633803	T	CELLULAR.PROCESSES.SIGNALING	164	HT	N	Stress protein, induced in stationary phase; native GroEL substrate; heat shock; mutant sensitive to CCCP; dimeric; UspG belongs to the class II (UspF/G) subfamily of universal stress proteins [Kvint03]. UspG possesses intrinsic autophosphorylation and autoadenylation activity; the C-terminal domain of UspG is important for these activities and required for dimerization [Weber06b]. UspG binds to …
8	STM0629	b0623	cspE	-0.009228028	0.005886998	Informational	7758.413457	31	31	31	30	0.002076281	0.071428571	210	210	2	2	Insensitive	0.014492754	K	INFORMATION.STORAGE.PROCESSING	106	Core	N	Transcription antitermination protein; constitutively-expressed cold shock family protein; negative regulator of cspA transcription; binds and melts RNA; binds ssDNA; dimeric; CspE belongs to the cold shock family of proteins and was shown to be involved in a variety of cellular processes both in vitro and by studying mutants and overexpressing strains. CspE is involved in resistance to camphor-i…
9	STM0648	b0642	leuS	-0.275755814	-0.306440165	Informational	220.0128757	8	8	8	7	0.024596702	0.042973287	2583	2583	5	5	Sensitive	0.045348837	J	INFORMATION.STORAGE.PROCESSING	42	Core	Y	Leucine--tRNA ligase; Leucyl-tRNA synthetase (LeuRS) is a member of the family of aminoacyl tRNA synthetases, which interpret the genetic code by covalently linking amino acids to their specific tRNA molecules. The reaction is driven by ATP hydrolysis. LeuRS belongs to the Class IB aminoacyl tRNA synthetases; apart from sequence motifs within the active site, the different enzymes show little sim…
10	STM0703	b0695	kdpD	-0.034105963	-0.023971333	Operational	9.112611133	1	1	1	0	0.013249749	0.005586592	2685	2685	6	8	Insensitive	0.104026846	T	CELLULAR.PROCESSES.SIGNALING	79	Core	N	Sensor kinase for the kdp operon; two-component system; has autokinase activity and KdpE-directed phosphotransferase and phosphatase activities; responds to ionic strength, ATP and potassium; dimeric;KdpD is the sensor member of the KdpDE two-component system which responds to changes in internal and/or external potassium ion (K+) concentration and regulates transcription of the kdpFABC operon en…
11	STM0801	b0780	ybhK	0.008960322	-0.03490118	Operational	27.13711449	3	3	3	3	0.030267532	0.072607261	909	909	4	4	NA	0.082781457	S	POORLY.CHARACTERIZED	36	Core	N	�Putative CofD superfamily transferase, function unknown; dimeric
12	STM0806	b0785	moaE	-0.006240632	-0.020081563	Operational	30.23357143	2	2	0	0	0.043192228	0.033112583	453	453	0	0	Sensitive	0.086666667	H	METABOLISM	245	HT	N	Molybdopterin (MPT) synthase, large subunit; chlorate resistance; dimer of dimers with MoaD
13	STM0831	b0812	dps	-0.009631172	-0.006475211	Operational	442.5892641	19	18	12	9	0.006966054	0.017857143	504	504	0	0	Insensitive	0.047904192	P	METABOLISM	45	Core	N	Stress-induced Fe-binding and storage protein; forms biocrystals with DNA; copper homeostatsis; Dps is a highly abundant protein in stationary-phase E. coli and is required for the normal starvation response
14	STM0943	b0880	cspD	-0.024273825	-0.13406004	Informational	91.13610066	28	28	28	27	0.035717133	0.006126126	222	225	2	2	Sensitive	0.067567568	K	INFORMATION.STORAGE.PROCESSING	106	Core	N	Inhibitor of DNA replication; cold shock protein homolog, not cold shock inducible; stationary phase and starvation inducible; lethal when overproduced; persistance gene
15	STM0945	b0882	clpA	-0.049583022	-0.022430218	Informational	165.892123	32	32	31	29	0.016041238	0.036890646	2277	2277	4	4	Insensitive	0.027704485	O	CELLULAR.PROCESSES.SIGNALING	41	Core	N	ATPase subunit of ClpAP ATP-dependent protease; protease Ti; molecular chaperone
16	STM0961	b0891	lolA	-0.432620713	-0.014270714	Operational	97.0307363	1	1	1	1	0.004907227	0.017479675	615	612	2	2	Insensitive	0.06372549	M	CELLULAR.PROCESSES.SIGNALING	14	Core	Y	Periplasmic protein responsible for sorting and transporting lipoproteins to outer membrane
17	STM1061	b0948	rlmL	0.000351731	-0.005059507	Informational	79.0587234	22	22	21	18	0.008060726	0.011379801	2109	2109	8	6	NA	0.07977208	L	INFORMATION.STORAGE.PROCESSING	315	Core	N	Fused 23S rRNA m(2)G2445 and m(7)G2069 methyltransferase; SAM-dependent
18	STM1112	b1000	cbpA	-0.006781963	-0.024568562	Informational	66.89909543	24	24	23	21	0.006002388	0.104234528	921	921	1	3	Sensitive	0.117647059	O	CELLULAR.PROCESSES.SIGNALING	297	Core	N	DnaK co-chaperone, binds curved DNA
19	STM1185	b1084	rne	-0.158607026	-0.223641863	Informational	187.729445	36	36	35	33	0.027947103	0.062771112	3204	3186	8	12	Sensitive	0.168372093	J	INFORMATION.STORAGE.PROCESSING	88	Core	Y	RNase E; component of RNA degradosome; mRNA turnover; 5S and 16S RNA maturation
20	STM1196	b1094	acpP	-0.077888853	-0.066966665	Operational	10743.33998	23	23	20	18	0.002198348	0	237	237	1	1	Insensitive	0	IQ	METABOLISM	111	Core	Y	Acyl carrier protein ACP
21	STM1298	b1763	topB	-0.451928537	-0.594282582	Informational	65.1801464	17	17	16	12	0.012111616	0.021717243	1950	1962	5	5	Sensitive	0.059724349	L	INFORMATION.STORAGE.PROCESSING	169	Core	N	Topoisomerase III; mutR phenotype is decreased deletion formation between short repeats
22	STM1334	b1718	infC	0.001252319	0.002655141	Informational	3656.568398	38	37	36	33	0.010155996	0.005524862	543	543	0	0	NA	0.005555556	J	INFORMATION.STORAGE.PROCESSING	1	Core	Y	Translation initiation factor IF-3; unusual AUU start codon
23	STM1366	b1686	ydiI	-0.000821081	-0.00670275	Operational	56.13263008	26	26	25	24	0.052346869	0.02189781	411	411	2	2	NA	0.110294118	Q	METABOLISM	316	Core	N	DHNA-CoA thioesterase, menaquinone biosynthesis; 1,4-dihydroxy-2-naphthoyl-CoA hydrolase
24	STM1696	b1290	sapF	-0.001814773	-0.015143039	Operational	35.58472535	2	2	2	2	0.031612316	0.011152416	807	807	1	1	Sensitive	0.02238806	V	CELLULAR.PROCESSES.SIGNALING	6	Core	N	Antimicrobial peptide ABC transporter ATPase
26	STM1946	b1913	uvrC	-0.605552377	-0.597446173	Informational	115.1282464	22	22	21	20	0.01664861	0.008183306	1833	1833	3	5	Insensitive	0.045901639	L	INFORMATION.STORAGE.PROCESSING	252	Core	NA	Excision nuclease subunit C; repair of UV damage to DNA; multicopy causes mucoidy
27	STM2388	b2341	fadJ	-0.131262209	-0.02219078	Operational	4.158686467	6	3	3	2	0.0172045	0.045452592	2148	2145	5	7	Insensitive	0.13986014	I	METABOLISM	27	Core	N	Multifunctional anaerobic fatty acid oxidation complex FadIJ; has 3-hydroxyacyl-CoA dehydrogenase and medium-long-chain-length enoyl-CoA hydratase activities; probable beta-hydroxybutyryl-CoA epimerase and dodecenoyl-CoA-delta-isomerase,enoyl-CoA hydratase/epimerase and isomerase/3-hydroxyacyl-CoA dehydrogenase
28	STM2543	b2530	iscS	-0.026930937	-0.061979352	Operational	166.8407878	7	7	5	4	0.016076457	0.064197531	1215	1215	3	3	Sensitive	0.027227723	E	METABOLISM	20	Core	NA	(iscS)Cysteine desulfurase, PLP-dependent; used in synthesis of Fe-S clusters and 4-thiouridine; ThiI transpersulfidase; TusA transpersulfidase; YnjE transpersulfidase; MoaD transpersulfidase; pyridoxal phosphate cofactor linked to Lys206
29	STM2643	b2576	srmB	-0.341742843	-0.038216982	Informational	77.44099004	34	33	31	27	0.004084528	0.026966292	1335	1335	6	6	Insensitive	0.06981982	LKJ	INFORMATION.STORAGE.PROCESSING	395	Core	N	ATP-dependent RNA helicase, 50S ribosomal subunit biogenesis; suppresses 50S ribosome assembly defect of rplX(ts); required for effiicient ribosomal 50S subunit assembly; stabilizes exposed mRNA, possibly by protecting or destabilizing secondary structure
30	STM3143	b2990	hybG	-0.002828354	-0.014404384	Operational	89.70392887	12	11	7	7	0.006104418	0.048192771	249	249	0	1	Sensitive	0.06097561	O	CELLULAR.PROCESSES.SIGNALING	15	Core	N	Hydrogenase 2 accessory protein; chaperone-like function
31	STM3159	b3006	exbB	-0.002441982	-0.003016963	Operational	368.5232384	16	15	14	12	0.026571281	0.012244898	735	735	0	1	NA	0.102459016	U	CELLULAR.PROCESSES.SIGNALING	7	Core	N	Uptake of enterochelin; resistance or sensitivity to colicins; similarity with TolQ
32	STM3215	b3071	yqjI	-0.050911372	-0.014837148	Informational	30.034373	15	14	14	14	0.000506173	0.030626781	648	624	3	3	Insensitive	0.314814815	K	INFORMATION.STORAGE.PROCESSING	363	HT	N	Transcriptional repressor for yqjH, nickel- or iron-inducible; autorepressor
33	STM3282	b3164	pnp	0.000369879	-0.039171627	Informational	770.9833768	40	38	37	36	0.022003763	0.008426966	2136	2136	5	6	NA	0.029535865	J	INFORMATION.STORAGE.PROCESSING	1	Core	NA	Polynucleotide phosphorylase; exoribonuclease; PNPase component of RNA degradosome; cold shock protein required for growth at low temperatures
35	STM3514	b3417	malP	-0.102790824	-0.134122085	Operational	30.5701684	28	28	25	21	0.03071126	0.020050125	2394	2394	6	7	Sensitive	0.089084065	G	METABOLISM	129	Core	NA	Maltodextrin phosphorylase
36	STM3656	b3560	glyQ	-0.011166132	-0.410623168	Informational	244.4948139	9	9	9	7	0.002674574	0.059210526	912	912	4	4	Sensitive	0.00660066	J	INFORMATION.STORAGE.PROCESSING	185	Core	Y	Glycine--tRNA ligase, alpha-subunit
37	STM3682	b3590	selB	-0.080215696	-0.109388948	Informational	35.88980728	30	30	29	27	0.007662398	0.039021755	1851	1845	4	5	Sensitive	0.150974026	J	INFORMATION.STORAGE.PROCESSING	10	Core	N	Elongation factor promoting selenocysteine incorporation; specific for selenocysteyl tRNA
38	STM3689	b3602	yibL	-0.016225029	-0.016024084	Informational	78.81540631	25	25	24	23	0.001354706	0.05785124	363	363	0	1	Sensitive	0.1	-	NA	182	NA	NA	Ribosome-associated DUF2810 family protein, function unknown
39	STM3808	b3686	ibpB	-0.009915929	-0.000452021	Operational	7.576301664	8	8	3	3	0.029110424	0.118881119	429	429	4	3	Insensitive	0.112676056	O	CELLULAR.PROCESSES.SIGNALING	64	NA	N	Chaperone, heat-inducible protein of HSP20 family
40	STM3854	b3725	pstB	-0.053549153	-0.049369835	Operational	26.22136409	20	19	17	14	0.000675169	0.027131783	774	774	4	4	Insensitive	0.015564202	P	METABOLISM	105	Core	N	Phosphate ABC transporter ATPase
41	STM4170	b4000	hupA	-0.027435225	-0.044590528	Informational	1720.314127	40	40	34	29	0.005561349	0.010989011	273	273	0	0	Sensitive	0.011111111	L	INFORMATION.STORAGE.PROCESSING	477	Core	N	Histone-like protein HU-alpha, HU-2
43	STM4237	b4043	lexA	-0.101565598	-0.074247987	Informational	348.2136033	16	16	14	10	0.032049315	0.004926108	609	609	0	0	Insensitive	0.02970297	KT	CELLULAR.PROCESSES.SIGNALING	278	Core	Y	Global regulator (repressor) for SOS regulon; dimeric
44	STM4361	b4172	hfq	0.002853197	0.003355261	Informational	1171.243782	27	27	24	20	0.011285103	0.029126214	309	309	2	3	NA	0.058823529	R	POORLY.CHARACTERIZED	3	Core	N	Global regulator of sRNA function; host factor for RNA phage Q beta replication; HF-I; DNA- and RNA-binding protein; RNA chaperone; binds ATP and RNAP
46	STM4394	b4203	rplI	-0.005908822	-0.000375235	Informational	4963.791145	31	30	27	23	0.012214831	0.013333333	450	450	1	1	Insensitive	0.046979866	J	INFORMATION.STORAGE.PROCESSING	47	Core	N	50S ribosomal subunit protein L9
47	STM4458	b4243	ridA	-0.009172903	-0.00369391	Operational	3069.722299	12	10	9	9	0.016869123	0.031007752	387	387	2	2	Insensitive	0.0625	J	INFORMATION.STORAGE.PROCESSING	160	Core	N	(ridA)Enamine/imine deaminase, reaction intermediate detoxification
48	STM4558	b4373	rimI	-0.007755418	-0.003560464	Informational	70.27514844	14	14	12	11	0.026845638	0.026845638	447	447	1	1	Insensitive	0.135135135	R	POORLY.CHARACTERIZED	333	Core	N	Ribosomal protein S18 N-acetyltransferase; modification of 30S ribosomal subunit protein S18; acetylation of N-terminal alanine
STM_sValues = Selection Coefficients of S. Typhimurium genes
ECO_sValues = = Selection Coefficients of E. coli genes
TPM = Transcript per million
PPI = number of protein protein interactions
PPI_TPM10 = number of protein protein interactions after eliminating genes below 10TPM
All_50_GI = number of protein protein interactions after eliminating genes below 50TPM
All_100_GI = number of protein protein interactions after eliminating genes below 100TPM
DEV_GC = Deviation in the %GC between orthologs
DEV_FOP = Deviation in the FOP between orthologs
STM_Length = Length of the S. Typhimurium genes in nucleotides
ECO_Length = Length of the E. coli genes in nucleotides
Disorder_reg_STM = Number of the disordered regions in protein sequences of the S. Typhimurium genes, obtained from Globplot database (globplot.embl.de).
Disorder_reg_ECO = Number of the disordered regions in protein sequences of the E. coli genes, obtained from Globplot database (globplot.embl.de).
HU2009_ModuleID = The module ID of PPI obtained from Hu at al 2009.
HTorCore = obtained from EcoGene (ecogene.org) for horizontally transferred or core (HT/Core),
KeioEssential = whether the gene is identified as essential or not from Keio collection.
Function = information is taken from McClelland, 2001, DOI: 10.1038/35101614
