# Supplementary material for: Experimental determination of evolutionary barriers to horizontal gene transfer
Source: BMC Microbiol. 2020 Oct 28;20:326. doi: 10.1186/s12866-020-01983-5 (PMC7592521; doi:10.1186/s12866-020-01983-5)
Supplement: Supplementary file 2 — Additional file 2. The selection coefficients data calculated from flow cytometry outputs for all 32 replicates of 44 orthologous genes of S. Typhimurium and E. coli. [file 12866_2020_1983_MOESM2_ESM.csv]

STMGeneID	STMSelCoef	ECOGeneID	ECOSelCoef
STM0160	-0.000367607	b0119	-0.004606259
STM0160	-0.008124866	b0119	-0.005032328
STM0160	-0.010716734	b0119	0.001519702
STM0160	-0.000510144	b0119	0.002338399
STM0160	0.003256816	b0119	-0.004735115
STM0160	0.002991252	b0119	0.006613748
STM0160	0.005116293	b0119	-0.000296295
STM0160	-0.009271086	b0119	0.002015181
STM0160	-0.002711062	b0119	-0.007165741
STM0160	-0.001925185	b0119	-0.007062782
STM0160	0.000184721	b0119	-0.009782268
STM0160	0.006865514	b0119	-0.003291555
STM0160	0.003250998	b0119	0.002006445
STM0160	-0.005978379	b0119	-0.012199044
STM0160	0.003665373	b0119	-0.002278072
STM0160	-0.002417813	b0119	-0.001671832
STM0160	-0.002096491	b0119	-0.024931585
STM0160	0.002223973	b0119	-0.026045237
STM0160	-0.006575152	b0119	-0.020853216
STM0160	-0.008087024	b0119	-0.024294756
STM0160	-0.004791277	b0119	-0.031680601
STM0160	0.009576331	b0119	-0.028722474
STM0160	-0.004398916	b0119	-0.022697691
STM0160	-0.005938697	b0119	-0.023942202
STM0160	0.001281833	b0119	-0.009036403
STM0160	-0.004452444	b0119	-0.000320438
STM0160	-0.010274886	b0119	-0.006915835
STM0160	-0.001819538	b0119	-0.008646461
STM0160	-0.001604353	b0119	-0.009409272
STM0160	-0.008499657	b0119	0.00085122
STM0160	-0.000092279	b0119	-0.000425776
STM0160	-0.003759474	b0119	0.005480113
STM0172	-0.15122963	b0127	-0.033041263
STM0172	-0.170239473	b0127	-0.031115974
STM0172	-0.154982639	b0127	-0.024580836
STM0172	-0.163737961	b0127	-0.02540517
STM0172	-0.151235932	b0127	-0.024046685
STM0172	-0.15230153	b0127	-0.024157692
STM0172	-0.15726068	b0127	-0.033505642
STM0172	-0.150580161	b0127	-0.021262313
STM0172	-0.148827115	b0127	-0.03833717
STM0172	-0.158102243	b0127	-0.040435953
STM0172	-0.141928179	b0127	-0.036644068
STM0172	-0.136501617	b0127	-0.03673748
STM0172	-0.139973511	b0127	-0.037690763
STM0172	-0.138893751	b0127	-0.038117274
STM0172	-0.139901476	b0127	-0.039477209
STM0172	-0.137862288	b0127	-0.037394048
STM0172	-0.114615187	b0127	-0.024931585
STM0172	-0.106858741	b0127	-0.026045237
STM0172	-0.109695377	b0127	-0.020853216
STM0172	-0.10991561	b0127	-0.024294756
STM0172	-0.112160285	b0127	-0.031680601
STM0172	-0.096092528	b0127	-0.028722474
STM0172	-0.113305041	b0127	-0.022697691
STM0172	-0.099184055	b0127	-0.023942202
STM0172	-0.128957688	b0127	-0.032324899
STM0172	-0.119672412	b0127	-0.032926412
STM0172	-0.121760864	b0127	-0.038316482
STM0172	-0.1234359	b0127	-0.036348807
STM0172	-0.141585935	b0127	-0.040025509
STM0172	-0.128335996	b0127	-0.037681371
STM0172	-0.12180974	b0127	-0.036122263
STM0172	-0.113021996	b0127	-0.030068151
STM0226	0.007823498	b0179	0.009846734
STM0226	0.016195101	b0179	0.013914541
STM0226	0.015550758	b0179	0.011776964
STM0226	0.018936235	b0179	0.015277962
STM0226	0.008137819	b0179	0.01415629
STM0226	0.015762253	b0179	0.017153911
STM0226	0.015142793	b0179	0.013816785
STM0226	0.014522335	b0179	0.018690017
STM0226	0.012012087	b0179	0.008906797
STM0226	0.006231189	b0179	0.006360279
STM0226	0.009691475	b0179	0.007921239
STM0226	0.012829859	b0179	0.008308893
STM0226	0.003986309	b0179	-0.000859369
STM0226	0.017065623	b0179	0.008071062
STM0226	0.013981259	b0179	-0.000350855
STM0226	0.010954594	b0179	0.003414043
STM0226	-0.007026516	b0179	0.012881617
STM0226	-0.006316657	b0179	0.004355999
STM0226	-0.01094807	b0179	0.013423305
STM0226	-0.001826897	b0179	0.003672584
STM0226	-0.007061258	b0179	0.003980172
STM0226	-0.001710548	b0179	0.004850074
STM0226	-0.002957463	b0179	0.006215554
STM0226	-0.008330747	b0179	0.007120966
STM0226	0.017966214	b0179	0.010066357
STM0226	0.017678056	b0179	0.005561316
STM0226	0.019844369	b0179	0.020190294
STM0226	0.021826658	b0179	0.015430926
STM0226	0.011037897	b0179	0.008893957
STM0226	0.015491861	b0179	0.006285541
STM0226	0.020726523	b0179	0.010089186
STM0226	0.017476217	b0179	0.017582237
STM0264	-0.020923935	b0215	-0.041639065
STM0264	-0.017814755	b0215	-0.039808639
STM0264	-0.012913249	b0215	-0.05045223
STM0264	-0.014246804	b0215	-0.041847056
STM0264	-0.018629348	b0215	-0.036996419
STM0264	-0.007621089	b0215	-0.031957129
STM0264	-0.018484868	b0215	-0.048408349
STM0264	-0.017467978	b0215	-0.040864427
STM0264	-0.022143241	b0215	-0.03980256
STM0264	-0.012403676	b0215	-0.038352334
STM0264	-0.009968606	b0215	-0.039349632
STM0264	-0.019379124	b0215	-0.044971338
STM0264	-0.012537096	b0215	-0.046849741
STM0264	-0.010360903	b0215	-0.04303154
STM0264	-0.012676764	b0215	-0.0417876
STM0264	-0.018111426	b0215	-0.047768176
STM0264	-0.019984605	b0215	-0.038915717
STM0264	-0.020536767	b0215	-0.033815831
STM0264	-0.024796257	b0215	-0.033601402
STM0264	-0.018839001	b0215	-0.047440615
STM0264	-0.01538022	b0215	-0.044025927
STM0264	-0.010713511	b0215	-0.037281775
STM0264	-0.016144219	b0215	-0.045828686
STM0264	-0.013688548	b0215	-0.047345384
STM0264	-0.036458814	b0215	-0.046350767
STM0264	-0.023183229	b0215	-0.041793573
STM0264	-0.029368089	b0215	-0.047873167
STM0264	-0.023296075	b0215	-0.048025707
STM0264	-0.029621249	b0215	-0.046892937
STM0264	-0.032105347	b0215	-0.046521078
STM0264	-0.032853391	b0215	-0.046060189
STM0264	-0.0341711	b0215	-0.048353072
STM0425	-0.160952368	b0423	-0.203608118
STM0425	-0.161554656	b0423	-0.218256634
STM0425	-0.164314123	b0423	-0.210714706
STM0425	-0.167863353	b0423	-0.199417411
STM0425	-0.165992691	b0423	-0.206269604
STM0425	-0.165291146	b0423	-0.212258357
STM0425	-0.159494221	b0423	-0.208424779
STM0425	-0.165413636	b0423	-0.206775937
STM0425	-0.168560858	b0423	-0.218674357
STM0425	-0.159227417	b0423	-0.213179936
STM0425	-0.156288322	b0423	-0.213844111
STM0425	-0.154670551	b0423	-0.217894888
STM0425	-0.159680154	b0423	-0.209980741
STM0425	-0.156170205	b0423	-0.197366164
STM0425	-0.163071304	b0423	-0.208371258
STM0425	-0.168436482	b0423	-0.210449142
STM0425	-0.144665111	b0423	-0.214043858
STM0425	-0.137437962	b0423	-0.213959205
STM0425	-0.137441581	b0423	-0.212089226
STM0425	-0.146582823	b0423	-0.217754785
STM0425	-0.138490492	b0423	-0.21498977
STM0425	-0.145150881	b0423	-0.217461154
STM0425	-0.14270143	b0423	-0.218010353
STM0425	-0.132361587	b0423	-0.213122041
STM0425	-0.151830391	b0423	-0.217431098
STM0425	-0.140329554	b0423	-0.214438901
STM0425	-0.142941998	b0423	-0.213578928
STM0425	-0.138955058	b0423	-0.219030361
STM0425	-0.144532749	b0423	-0.213024753
STM0425	-0.138893919	b0423	-0.21737221
STM0425	-0.135818288	b0423	-0.215645035
STM0425	-0.143272346	b0423	-0.209039476
STM0451	-0.076554056	b0440	-0.040937271
STM0451	-0.07924307	b0440	-0.045938989
STM0451	-0.080086269	b0440	-0.044969564
STM0451	-0.083332326	b0440	-0.03769119
STM0451	-0.075951187	b0440	-0.043173772
STM0451	-0.079050607	b0440	-0.038118181
STM0451	-0.078699546	b0440	-0.034657382
STM0451	-0.076072546	b0440	-0.033768846
STM0451	-0.085959932	b0440	-0.024349281
STM0451	-0.090134675	b0440	-0.032128252
STM0451	-0.090454301	b0440	-0.028350691
STM0451	-0.089803099	b0440	-0.029790259
STM0451	-0.087870395	b0440	-0.030560125
STM0451	-0.095734082	b0440	-0.030656879
STM0451	-0.094735651	b0440	-0.030454095
STM0451	-0.081609089	b0440	-0.023035911
STM0451	-0.070961667	b0440	-0.034295529
STM0451	-0.064618015	b0440	-0.038761116
STM0451	-0.066481929	b0440	-0.025627041
STM0451	-0.081586073	b0440	-0.038772848
STM0451	-0.081587664	b0440	-0.047258951
STM0451	-0.064650026	b0440	-0.034586218
STM0451	-0.072879917	b0440	-0.039664806
STM0451	-0.066536087	b0440	-0.037086191
STM0451	-0.083353866	b0440	-0.041704111
STM0451	-0.087248955	b0440	-0.038704273
STM0451	-0.087443445	b0440	-0.04834898
STM0451	-0.094702095	b0440	-0.044227815
STM0451	-0.089328596	b0440	-0.048742466
STM0451	-0.087532428	b0440	-0.042511635
STM0451	-0.104740451	b0440	-0.034241386
STM0451	-0.07848828	b0440	-0.041796978
STM0614	-0.004480091	b0607	0.001542006
STM0614	-0.00684353	b0607	0.007626079
STM0614	0.000258985	b0607	0.00624633
STM0614	-0.003460858	b0607	0.005844066
STM0614	-0.007732805	b0607	0.007183446
STM0614	-0.010964241	b0607	0.017542486
STM0614	0.000110923	b0607	0.01260037
STM0614	0.001000081	b0607	0.013680698
STM0614	-0.000015115	b0607	-0.00891717
STM0614	-0.001437912	b0607	-0.013162131
STM0614	-0.004579995	b0607	-0.007564886
STM0614	-0.003915709	b0607	-0.010303505
STM0614	-0.009072634	b0607	-0.011727288
STM0614	-0.003235195	b0607	-0.010663276
STM0614	-0.007910398	b0607	-0.010909405
STM0614	-0.003861705	b0607	-0.012271537
STM0614	-0.006913474	b0607	-0.015317357
STM0614	-0.008180011	b0607	-0.008452477
STM0614	-0.005264989	b0607	-0.010676859
STM0614	-0.00812186	b0607	-0.011627368
STM0614	0.002515537	b0607	-0.014886177
STM0614	-0.003991785	b0607	-0.015042958
STM0614	-0.007553409	b0607	-0.018426156
STM0614	-0.001140408	b0607	-0.009032986
STM0614	-0.017257541	b0607	-0.019855153
STM0614	-0.012509376	b0607	-0.016487741
STM0614	-0.012789551	b0607	-0.015515312
STM0614	-0.014964197	b0607	-0.013947113
STM0614	-0.013868087	b0607	-0.011496016
STM0614	-0.007825077	b0607	-0.009500481
STM0614	-0.018658838	b0607	-0.013519202
STM0614	-0.015256506	b0607	-0.012091682
STM0629	-0.01199632	b0623	0.007491653
STM0629	0.001046005	b0623	0.014801719
STM0629	-0.00783834	b0623	0.010034714
STM0629	-0.009234138	b0623	0.009324619
STM0629	-0.009613287	b0623	0.01520966
STM0629	-0.008540008	b0623	0.017450825
STM0629	-0.008577077	b0623	0.013049294
STM0629	-0.01489251	b0623	0.014654266
STM0629	-0.012543483	b0623	0.007237111
STM0629	-0.010590179	b0623	-0.001099417
STM0629	-0.009527884	b0623	0.001528488
STM0629	-0.012075605	b0623	0.000994453
STM0629	-0.016636987	b0623	-0.001403712
STM0629	-0.010105167	b0623	-0.00230652
STM0629	-0.007054083	b0623	-0.000392792
STM0629	-0.006693971	b0623	0.002731615
STM0629	-0.011135378	b0623	-0.003737095
STM0629	-0.013338709	b0623	0.003031295
STM0629	-0.010670817	b0623	0.001591571
STM0629	-0.010646058	b0623	-0.004620815
STM0629	-0.006920474	b0623	0.002806365
STM0629	-0.012012574	b0623	-0.000328908
STM0629	-0.015434893	b0623	0.000437139
STM0629	-0.013167423	b0623	0.003220792
STM0629	-0.003005331	b0623	0.004471389
STM0629	-0.013348519	b0623	0.009085633
STM0629	-0.005137428	b0623	0.010655087
STM0629	-0.001161634	b0623	0.015321069
STM0629	-0.007273217	b0623	0.007310419
STM0629	-0.00675214	b0623	0.007909245
STM0629	-0.00563968	b0623	0.010798288
STM0629	-0.004779588	b0623	0.011126502
STM0648	-0.281242621	b0642	-0.301806637
STM0648	-0.277624383	b0642	-0.306489716
STM0648	-0.28711227	b0642	-0.300476344
STM0648	-0.28114936	b0642	-0.305425791
STM0648	-0.283284064	b0642	-0.306609706
STM0648	-0.284058224	b0642	-0.30188202
STM0648	-0.279925735	b0642	-0.301182833
STM0648	-0.275495285	b0642	-0.298009683
STM0648	-0.276317377	b0642	-0.304856439
STM0648	-0.280448913	b0642	-0.308992764
STM0648	-0.27925778	b0642	-0.300858728
STM0648	-0.274125676	b0642	-0.313478364
STM0648	-0.279314272	b0642	-0.308235856
STM0648	-0.274843338	b0642	-0.310203538
STM0648	-0.273865179	b0642	-0.302509254
STM0648	-0.282787342	b0642	-0.302696014
STM0648	-0.26017224	b0642	-0.308888672
STM0648	-0.263774818	b0642	-0.302710604
STM0648	-0.253888716	b0642	-0.302299558
STM0648	-0.254835905	b0642	-0.309555891
STM0648	-0.25675798	b0642	-0.299203679
STM0648	-0.264026338	b0642	-0.300873925
STM0648	-0.268261758	b0642	-0.310305193
STM0648	-0.264903583	b0642	-0.298679859
STM0648	-0.284807993	b0642	-0.31561183
STM0648	-0.287568063	b0642	-0.312849422
STM0648	-0.287970371	b0642	-0.310570536
STM0648	-0.280628687	b0642	-0.30839124
STM0648	-0.282936828	b0642	-0.315110666
STM0648	-0.28378615	b0642	-0.31017442
STM0648	-0.277592252	b0642	-0.314995995
STM0648	-0.28142253	b0642	-0.312150118
STM0703	-0.035620531	b0695	-0.037502438
STM0703	-0.036219721	b0695	-0.032820336
STM0703	-0.045385405	b0695	-0.031058717
STM0703	-0.048001492	b0695	-0.030080442
STM0703	-0.03751495	b0695	-0.034181522
STM0703	-0.03477694	b0695	-0.038169676
STM0703	-0.045401095	b0695	-0.028035665
STM0703	-0.038967046	b0695	-0.033554592
STM0703	-0.036289445	b0695	-0.025598688
STM0703	-0.036262163	b0695	-0.022898695
STM0703	-0.033840905	b0695	-0.009719487
STM0703	-0.039498547	b0695	-0.022325119
STM0703	-0.035392311	b0695	-0.021364178
STM0703	-0.041195959	b0695	-0.025879419
STM0703	-0.042614107	b0695	-0.021442149
STM0703	-0.042002646	b0695	-0.02385179
STM0703	-0.02992783	b0695	-0.029091663
STM0703	-0.028050317	b0695	-0.023696805
STM0703	-0.03112928	b0695	-0.023165396
STM0703	-0.024714637	b0695	-0.024763795
STM0703	-0.025208637	b0695	-0.027830455
STM0703	-0.02202145	b0695	-0.023019135
STM0703	-0.025282126	b0695	-0.02204184
STM0703	-0.033896549	b0695	-0.02411004
STM0703	-0.029781812	b0695	-0.018449795
STM0703	-0.03196311	b0695	-0.016290177
STM0703	-0.03313986	b0695	-0.014555572
STM0703	-0.036693458	b0695	-0.020287309
STM0703	-0.028674925	b0695	-0.015597742
STM0703	-0.033282158	b0695	-0.017345669
STM0703	-0.023131206	b0695	-0.009065801
STM0703	-0.025510181	b0695	-0.019288565
STM0801	0.004937165	b0780	-0.054136571
STM0801	0.010267265	b0780	-0.049814046
STM0801	0.012461123	b0780	-0.05254544
STM0801	0.009786321	b0780	-0.052435206
STM0801	0.014771953	b0780	-0.064729014
STM0801	0.013725266	b0780	-0.052106711
STM0801	0.021437022	b0780	-0.046537373
STM0801	0.015370567	b0780	-0.046667812
STM0801	0.015389047	b0780	-0.026974474
STM0801	0.004455728	b0780	-0.028148199
STM0801	0.007296731	b0780	-0.0221146
STM0801	0.011335405	b0780	-0.014176609
STM0801	0.00661992	b0780	-0.020989907
STM0801	0.009366656	b0780	-0.012804579
STM0801	0.012721107	b0780	-0.025629369
STM0801	0.005774497	b0780	-0.019318288
STM0801	0.014215457	b0780	-0.042564752
STM0801	0.014760584	b0780	-0.044375089
STM0801	0.018385731	b0780	-0.031861219
STM0801	0.010263129	b0780	-0.031112597
STM0801	0.004480916	b0780	-0.040781875
STM0801	0.008777939	b0780	-0.029881018
STM0801	0.008498734	b0780	-0.0338998
STM0801	0.003208436	b0780	-0.033527666
STM0801	0.011611066	b0780	-0.030603189
STM0801	-0.001486552	b0780	-0.029587391
STM0801	-0.001458674	b0780	-0.028514556
STM0801	0.004651664	b0780	-0.023363012
STM0801	0.009883976	b0780	-0.033813354
STM0801	0.009356873	b0780	-0.033349127
STM0801	-0.00410029	b0780	-0.029119285
STM0801	-3.44E-05	b0780	-0.031355629
STM0806	0.001166524	b0785	-0.036141665
STM0806	-0.008320959	b0785	-0.031633531
STM0806	-0.009754611	b0785	-0.031660649
STM0806	-0.005758908	b0785	-0.02890486
STM0806	-0.004379308	b0785	-0.042835474
STM0806	-0.007160606	b0785	-0.032490569
STM0806	-0.011119034	b0785	-0.042015217
STM0806	-0.009619291	b0785	-0.039683668
STM0806	-0.008724834	b0785	-0.010624769
STM0806	-0.00646282	b0785	-0.013490393
STM0806	-0.008811385	b0785	-0.013750284
STM0806	-0.00379179	b0785	-0.017683892
STM0806	-0.009097751	b0785	-0.015049567
STM0806	-0.011295878	b0785	-0.018510101
STM0806	-0.011344372	b0785	-0.008122148
STM0806	-0.006050526	b0785	-0.015159748
STM0806	-0.002651669	b0785	-0.011622134
STM0806	-0.005755799	b0785	-0.017125774
STM0806	-0.010527161	b0785	-0.007694113
STM0806	-0.009899558	b0785	-0.013710591
STM0806	-0.003686489	b0785	-0.015239026
STM0806	-0.001346214	b0785	-0.004295619
STM0806	-0.007622678	b0785	-0.008402483
STM0806	0.000510175	b0785	-0.013010186
STM0806	-0.006941762	b0785	-0.024815705
STM0806	-0.010397406	b0785	-0.026023773
STM0806	-0.000409738	b0785	-0.014887365
STM0806	-0.002590625	b0785	-0.013383788
STM0806	-0.003722699	b0785	-0.016350646
STM0806	-0.001765574	b0785	-0.019417298
STM0806	-0.004375862	b0785	-0.015708142
STM0806	-0.007991613	b0785	-0.023166853
STM0831	-0.014398208	b0812	-0.00074491
STM0831	-0.01107291	b0812	-0.009906405
STM0831	-0.010120319	b0812	-0.000265569
STM0831	-0.013618984	b0812	-0.009426121
STM0831	-0.010033658	b0812	-0.008150865
STM0831	-0.01057919	b0812	-0.001671339
STM0831	-0.011769636	b0812	-0.00498366
STM0831	-0.014334583	b0812	-0.004301003
STM0831	-0.010462056	b0812	-0.002703415
STM0831	-0.013991732	b0812	-0.007961484
STM0831	-0.006783497	b0812	-0.00707751
STM0831	-0.003856484	b0812	-0.004580024
STM0831	-0.012994384	b0812	-0.007134062
STM0831	-0.013895539	b0812	-0.003472822
STM0831	-0.009389617	b0812	-0.003328631
STM0831	-0.006641137	b0812	-0.00436845
STM0831	-0.007856257	b0812	-0.008377894
STM0831	-0.004004648	b0812	-0.010731615
STM0831	-0.00809943	b0812	-0.002408632
STM0831	-0.003422567	b0812	-0.013087053
STM0831	-0.001586543	b0812	-0.017137341
STM0831	-0.007100954	b0812	-0.005623234
STM0831	-0.0036999	b0812	-0.019612614
STM0831	-0.011168461	b0812	-0.011341659
STM0831	-0.010508642	b0812	-0.009166734
STM0831	-0.010213555	b0812	0.001013398
STM0831	-0.012423288	b0812	-0.001010875
STM0831	-0.009366587	b0812	-0.005967905
STM0831	-0.009419608	b0812	-0.001284604
STM0831	-0.013300653	b0812	-0.002912035
STM0831	-0.009566996	b0812	-0.007809975
STM0831	-0.012517472	b0812	-0.011671711
STM0943	-0.01935713	b0880	-0.138260014
STM0943	-0.019394861	b0880	-0.127650103
STM0943	-0.02230552	b0880	-0.130197612
STM0943	-0.02237021	b0880	-0.119470766
STM0943	-0.018649649	b0880	-0.113695581
STM0943	-0.03198527	b0880	-0.127184611
STM0943	-0.020551315	b0880	-0.127398079
STM0943	-0.025583414	b0880	-0.124891726
STM0943	-0.024921647	b0880	-0.142014938
STM0943	-0.029909652	b0880	-0.125809662
STM0943	-0.02910183	b0880	-0.133921596
STM0943	-0.031913677	b0880	-0.133721883
STM0943	-0.034631847	b0880	-0.128211908
STM0943	-0.03062049	b0880	-0.133630926
STM0943	-0.021871038	b0880	-0.129883395
STM0943	-0.032844584	b0880	-0.139505568
STM0943	-0.018161191	b0880	-0.131640467
STM0943	-0.015380374	b0880	-0.135783208
STM0943	-0.021725094	b0880	-0.129318901
STM0943	-0.016680005	b0880	-0.12934895
STM0943	-0.020190002	b0880	-0.133740223
STM0943	-0.021831388	b0880	-0.12906397
STM0943	-0.018983747	b0880	-0.129422848
STM0943	-0.014967406	b0880	-0.130693672
STM0943	-0.028967957	b0880	-0.144150246
STM0943	-0.027549008	b0880	-0.142597915
STM0943	-0.025948983	b0880	-0.150621184
STM0943	-0.032820612	b0880	-0.146541825
STM0943	-0.023626361	b0880	-0.138075335
STM0943	-0.025334935	b0880	-0.142154727
STM0943	-0.025228051	b0880	-0.145990039
STM0943	-0.023355154	b0880	-0.155329402
STM0945	-0.052348312	b0882	-0.016165482
STM0945	-0.045281521	b0882	-0.021522488
STM0945	-0.043659371	b0882	-0.017675585
STM0945	-0.053419397	b0882	-0.0235151
STM0945	-0.035861547	b0882	-0.016688828
STM0945	-0.04880518	b0882	-0.01497348
STM0945	-0.039273944	b0882	-0.022551654
STM0945	-0.043033647	b0882	-0.029682534
STM0945	-0.055211124	b0882	-0.021790801
STM0945	-0.060009574	b0882	-0.022089846
STM0945	-0.060283205	b0882	-0.018234125
STM0945	-0.055434846	b0882	-0.018900622
STM0945	-0.052133431	b0882	-0.013319657
STM0945	-0.058343387	b0882	-0.01939482
STM0945	-0.059375844	b0882	-0.018398626
STM0945	-0.05939789	b0882	-0.020833065
STM0945	-0.047349607	b0882	-0.022234349
STM0945	-0.043312067	b0882	-0.024782798
STM0945	-0.04021633	b0882	-0.017696108
STM0945	-0.039700783	b0882	-0.0175668
STM0945	-0.045982161	b0882	-0.020473623
STM0945	-0.040222467	b0882	-0.022914525
STM0945	-0.038725303	b0882	-0.02593966
STM0945	-0.040977697	b0882	-0.023019965
STM0945	-0.060921533	b0882	-0.027989211
STM0945	-0.055775053	b0882	-0.02837042
STM0945	-0.055364633	b0882	-0.032289482
STM0945	-0.050448152	b0882	-0.030653925
STM0945	-0.051723561	b0882	-0.02960107
STM0945	-0.049904487	b0882	-0.029857587
STM0945	-0.051260107	b0882	-0.024969273
STM0945	-0.052900553	b0882	-0.023671467
STM0961	-0.472373143	b0891	-0.021418995
STM0961	-0.461240886	b0891	-0.016981212
STM0961	-0.466160534	b0891	-0.016326072
STM0961	-0.470442744	b0891	-0.024598326
STM0961	-0.476592419	b0891	-0.016822831
STM0961	-0.474853434	b0891	-0.011518956
STM0961	-0.47707375	b0891	-0.02627332
STM0961	-0.48271038	b0891	-0.022612986
STM0961	-0.449506677	b0891	-0.032583198
STM0961	-0.451120162	b0891	-0.022202052
STM0961	-0.448161244	b0891	-0.018320191
STM0961	-0.448433715	b0891	-0.021625219
STM0961	-0.449466055	b0891	-0.019311925
STM0961	-0.454205981	b0891	-0.026869342
STM0961	-0.454433941	b0891	-0.023877639
STM0961	-0.452816589	b0891	-0.026428168
STM0961	-0.373071773	b0891	-0.017279363
STM0961	-0.374386011	b0891	-0.015109796
STM0961	-0.375346718	b0891	-0.002259304
STM0961	-0.374410192	b0891	-0.019748895
STM0961	-0.376852604	b0891	-0.01595879
STM0961	-0.379798102	b0891	-0.020608725
STM0961	-0.377359487	b0891	-0.017621223
STM0961	-0.37383229	b0891	-0.008676298
STM0961	-0.431811729	b0891	0.00603696
STM0961	-0.436532272	b0891	0.003234088
STM0961	-0.425391798	b0891	0.001466247
STM0961	-0.431345169	b0891	-0.002798446
STM0961	-0.43701704	b0891	0.003710348
STM0961	-0.431182434	b0891	0.002915943
STM0961	-0.428163347	b0891	-0.003728543
STM0961	-0.427770189	b0891	-0.002466632
STM1061	-0.003305	b0948	-0.017643373
STM1061	0.00188355	b0948	-0.019281185
STM1061	0.003753685	b0948	-0.018218464
STM1061	0.006123814	b0948	-0.024473053
STM1061	-0.000591499	b0948	-0.022716223
STM1061	0.003853081	b0948	-0.01929535
STM1061	0.006486167	b0948	-0.021708866
STM1061	0.002243661	b0948	-0.028703768
STM1061	0.001590147	b0948	-0.00596975
STM1061	-0.007880553	b0948	-0.00327848
STM1061	-0.000575311	b0948	-0.005538443
STM1061	-0.004572516	b0948	-0.004825151
STM1061	-0.002307624	b0948	-0.008465494
STM1061	-0.007918036	b0948	-0.001298758
STM1061	0.001210667	b0948	-0.013959593
STM1061	-0.005553843	b0948	0.000994473
STM1061	-0.00096171	b0948	-0.006969728
STM1061	-0.003405316	b0948	-0.001096873
STM1061	0.002448798	b0948	-0.003592635
STM1061	0.002091201	b0948	-0.001511808
STM1061	0.004092764	b0948	-0.004120262
STM1061	0.001891678	b0948	-0.009488382
STM1061	0.004683459	b0948	-0.002347738
STM1061	0.003550317	b0948	-0.002306664
STM1061	0.002993719	b0948	0.013001784
STM1061	0.006043301	b0948	0.003364732
STM1061	-0.003901439	b0948	0.01283861
STM1061	-0.004469326	b0948	0.012040428
STM1061	0.004391992	b0948	0.007023048
STM1061	-0.002080659	b0948	0.010337404
STM1061	0.001008596	b0948	0.014716717
STM1061	-0.001562374	b0948	0.01058863
STM1112	-0.003803027	b1000	-0.006969729
STM1112	-0.006221395	b1000	-0.001096873
STM1112	-0.009401272	b1000	-0.003592635
STM1112	-0.004825716	b1000	-0.001511808
STM1112	-0.011296104	b1000	-0.004120262
STM1112	-0.012512074	b1000	-0.009488381
STM1112	-0.007500669	b1000	-0.002347739
STM1112	-0.004238314	b1000	-0.002306664
STM1112	-0.009935197	b1000	-0.006969729
STM1112	-0.006546464	b1000	-0.001096873
STM1112	-0.01836771	b1000	-0.003592635
STM1112	-0.013792389	b1000	-0.001511808
STM1112	-0.018361079	b1000	-0.004120262
STM1112	-0.005236851	b1000	-0.009488381
STM1112	-0.011666267	b1000	-0.002347739
STM1112	-0.009401469	b1000	-0.002306664
STM1112	-0.00442467	b1000	-0.042436339
STM1112	0.004721373	b1000	-0.044283432
STM1112	-0.001225644	b1000	-0.037974269
STM1112	0.000849619	b1000	-0.043768655
STM1112	-0.001341848	b1000	-0.034027662
STM1112	-0.002798634	b1000	-0.046134362
STM1112	-0.003430434	b1000	-0.051617067
STM1112	0.003318837	b1000	-0.050277963
STM1112	-0.003084807	b1000	-0.054663455
STM1112	-0.012465098	b1000	-0.048648578
STM1112	-0.007777849	b1000	-0.047958655
STM1112	-0.003903981	b1000	-0.037623442
STM1112	-0.00144333	b1000	-0.039363073
STM1112	-0.010493032	b1000	-0.047532952
STM1112	-0.008145563	b1000	-0.04756991
STM1112	-0.012271746	b1000	-0.04944599
STM1185	-0.154839653	b1084	-0.228840879
STM1185	-0.154454775	b1084	-0.227518823
STM1185	-0.153772999	b1084	-0.224311881
STM1185	-0.150969922	b1084	-0.227595221
STM1185	-0.154525341	b1084	-0.232808401
STM1185	-0.163363978	b1084	-0.227096267
STM1185	-0.15402698	b1084	-0.230757212
STM1185	-0.16264779	b1084	-0.229816437
STM1185	-0.160007919	b1084	-0.23376881
STM1185	-0.15996179	b1084	-0.237766971
STM1185	-0.158316167	b1084	-0.236315996
STM1185	-0.163429427	b1084	-0.230982364
STM1185	-0.159453013	b1084	-0.236925555
STM1185	-0.167342657	b1084	-0.231968505
STM1185	-0.165472283	b1084	-0.240000665
STM1185	-0.168162124	b1084	-0.241233888
STM1185	-0.172429622	b1084	-0.222804599
STM1185	-0.164460002	b1084	-0.217964067
STM1185	-0.160224831	b1084	-0.221460487
STM1185	-0.170517416	b1084	-0.215004917
STM1185	-0.171770025	b1084	-0.212672296
STM1185	-0.161994543	b1084	-0.217320657
STM1185	-0.162428749	b1084	-0.216185203
STM1185	-0.174765089	b1084	-0.216804842
STM1185	-0.145227731	b1084	-0.212147257
STM1185	-0.142654606	b1084	-0.218079069
STM1185	-0.14587541	b1084	-0.212749715
STM1185	-0.153768008	b1084	-0.212395858
STM1185	-0.149378895	b1084	-0.208759585
STM1185	-0.150781709	b1084	-0.211735343
STM1185	-0.154850787	b1084	-0.211018382
STM1185	-0.143550591	b1084	-0.211729463
STM1196	-0.076979655	b1094	-0.080193225
STM1196	-0.068959753	b1094	-0.082945041
STM1196	-0.06914906	b1094	-0.077717086
STM1196	-0.068035492	b1094	-0.081452733
STM1196	-0.0689046	b1094	-0.081418321
STM1196	-0.075965743	b1094	-0.087868407
STM1196	-0.069041636	b1094	-0.081902609
STM1196	-0.073118879	b1094	-0.078735446
STM1196	-0.078888259	b1094	-0.055510417
STM1196	-0.079605438	b1094	-0.056580486
STM1196	-0.082549728	b1094	-0.059039934
STM1196	-0.079337302	b1094	-0.056907809
STM1196	-0.078820181	b1094	-0.055372108
STM1196	-0.077493867	b1094	-0.053806858
STM1196	-0.085348156	b1094	-0.052909
STM1196	-0.085755245	b1094	-0.081597691
STM1196	-0.085881833	b1094	-0.078035994
STM1196	-0.086041334	b1094	-0.063759567
STM1196	-0.079106197	b1094	-0.071904942
STM1196	-0.079025981	b1094	-0.06683224
STM1196	-0.0877761	b1094	-0.062476595
STM1196	-0.086637039	b1094	-0.06378528
STM1196	-0.082072803	b1094	-0.073618293
STM1196	-0.086670433	b1094	-0.07445543
STM1196	-0.078270791	b1094	-0.056626159
STM1196	-0.081758703	b1094	-0.049297277
STM1196	-0.071866343	b1094	-0.058445326
STM1196	-0.074912863	b1094	-0.055178997
STM1196	-0.071135681	b1094	-0.06059504
STM1196	-0.076225571	b1094	-0.057675061
STM1196	-0.075149891	b1094	-0.063692387
STM1196	-0.071958749	b1094	-0.062597529
STM1298	-0.405612248	b1763	-0.600479568
STM1298	-0.420024494	b1763	-0.611709243
STM1298	-0.41846123	b1763	-0.610342202
STM1298	-0.416545996	b1763	-0.608121156
STM1298	-0.410302129	b1763	-0.601023755
STM1298	-0.413471239	b1763	-0.603686359
STM1298	-0.411011359	b1763	-0.598148629
STM1298	-0.395020651	b1763	-0.609124646
STM1298	-0.411791725	b1763	-0.585920353
STM1298	-0.411791725	b1763	-0.586862467
STM1298	-0.422346101	b1763	-0.582745409
STM1298	-0.420444505	b1763	-0.58351195
STM1298	-0.415005792	b1763	-0.589548953
STM1298	-0.417013755	b1763	-0.583492822
STM1298	-0.42140112	b1763	-0.583835719
STM1298	-0.418415951	b1763	-0.586499073
STM1298	-0.402197671	b1763	-0.584524916
STM1298	-0.491232647	b1763	-0.595667418
STM1298	-0.493439564	b1763	-0.594618357
STM1298	-0.497119599	b1763	-0.598119491
STM1298	-0.493232595	b1763	-0.595219477
STM1298	-0.49141972	b1763	-0.581228835
STM1298	-0.488987813	b1763	-0.578219571
STM1298	-0.486171414	b1763	-0.582100937
STM1298	-0.49719214	b1763	-0.598590596
STM1298	-0.500085081	b1763	-0.596163119
STM1298	-0.501936939	b1763	-0.597662564
STM1298	-0.503564494	b1763	-0.599897966
STM1298	-0.504171763	b1763	-0.598647316
STM1298	-0.49362363	b1763	-0.599669287
STM1298	-0.493373358	b1763	-0.593815281
STM1298	-0.495304751	b1763	-0.597845194
STM1334	0.001667016	b1718	-0.011906006
STM1334	0.00963924	b1718	-0.003201176
STM1334	-0.001982049	b1718	-0.014188143
STM1334	-0.000156958	b1718	-0.0080294
STM1334	-0.006166951	b1718	0.003745723
STM1334	0.001991362	b1718	0.004017098
STM1334	0.001108986	b1718	-0.007965567
STM1334	0.001996728	b1718	-0.001540836
STM1334	0.002308582	b1718	0.00598128
STM1334	0.006503742	b1718	0.004639601
STM1334	-0.00431756	b1718	0.011064905
STM1334	0.000604735	b1718	0.007899104
STM1334	0.005114628	b1718	0.009298966
STM1334	-4.65E-05	b1718	0.012627587
STM1334	-0.007141298	b1718	0.016053858
STM1334	0.00190078	b1718	0.013661546
STM1334	0.00601432	b1718	0.000935675
STM1334	0.000746245	b1718	-0.001237132
STM1334	0.005495949	b1718	-0.000253705
STM1334	0.006349587	b1718	-0.002356721
STM1334	0.00466269	b1718	-0.003927348
STM1334	0.001918955	b1718	0.001050415
STM1334	-0.002652884	b1718	0.007724628
STM1334	-0.000489196	b1718	0.005199493
STM1334	-0.007613438	b1718	0.009211878
STM1334	-0.006452781	b1718	0.000718404
STM1334	0.0081758	b1718	0.006859326
STM1334	-0.003167461	b1718	0.003572025
STM1334	0.007123737	b1718	0.003374045
STM1334	0.003076904	b1718	0.003352743
STM1334	0.005297051	b1718	0.008009563
STM1334	-0.001435792	b1718	0.00057269
STM1366	-0.0061775	b1686	-0.019492701
STM1366	-0.008368196	b1686	-0.015332026
STM1366	0.001433801	b1686	-0.012506694
STM1366	-0.000411834	b1686	-0.016524333
STM1366	-0.004619317	b1686	-0.016685828
STM1366	0.001729355	b1686	-0.015827697
STM1366	-0.004505808	b1686	-0.011151178
STM1366	-0.002308386	b1686	-0.01507194
STM1366	8.14E-05	b1686	-0.008281632
STM1366	0.002051521	b1686	-0.00938688
STM1366	0.004200633	b1686	-0.00437533
STM1366	-0.004557592	b1686	0.000249317
STM1366	-0.004790129	b1686	0.000825988
STM1366	0.003142083	b1686	-0.002910457
STM1366	-0.002693042	b1686	0.006066286
STM1366	-0.003234767	b1686	-0.003616124
STM1366	0.00132045	b1686	-0.011580839
STM1366	0.001646098	b1686	-0.004058271
STM1366	0.00117126	b1686	-0.008094109
STM1366	-0.005710546	b1686	-0.006475188
STM1366	-0.005305371	b1686	-0.011863696
STM1366	0.00084135	b1686	0.000265322
STM1366	-0.00309375	b1686	-0.000371003
STM1366	0.005400095	b1686	-0.001436307
STM1366	-0.002981564	b1686	-0.004735914
STM1366	0.003350317	b1686	-0.009297027
STM1366	0.002066363	b1686	-0.003920703
STM1366	0.000941652	b1686	-0.010041942
STM1366	-0.000337401	b1686	0.00351621
STM1366	0.000905132	b1686	-0.002421913
STM1366	0.003051134	b1686	-0.00555458
STM1366	-0.000512033	b1686	0.005603199
STM1696	-0.00862615	b1290	-0.028061807
STM1696	0.003153286	b1290	-0.023698157
STM1696	0.001430339	b1290	-0.020461544
STM1696	-0.004801054	b1290	-0.022743311
STM1696	-6.12E-05	b1290	-0.024416002
STM1696	0.003896437	b1290	-0.028673024
STM1696	-0.006272721	b1290	-0.019648357
STM1696	0.000861409	b1290	-0.026248257
STM1696	-0.006062997	b1290	-0.003263289
STM1696	-0.002785946	b1290	0.007900933
STM1696	-0.005864718	b1290	-0.000327875
STM1696	-0.00144753	b1290	-0.006671361
STM1696	-0.004654825	b1290	-0.009930782
STM1696	-0.002389336	b1290	-0.00668463
STM1696	-0.003605372	b1290	-0.010141499
STM1696	-0.001247613	b1290	-0.002543962
STM1696	-0.000771543	b1290	-0.018897166
STM1696	0.000205084	b1290	-0.01809681
STM1696	0.005151546	b1290	-0.023724329
STM1696	-0.003622584	b1290	-0.012311162
STM1696	-0.002550213	b1290	-0.019359434
STM1696	-0.003575237	b1290	-0.018211665
STM1696	0.000373976	b1290	-0.013258091
STM1696	0.00169012	b1290	-0.021980022
STM1696	-0.00367649	b1290	-0.013425333
STM1696	-0.00067953	b1290	-0.013800838
STM1696	0.002933638	b1290	-0.016283782
STM1696	-0.006561906	b1290	-0.009516321
STM1696	0.000819359	b1290	-0.015298769
STM1696	0.000343923	b1290	-0.017278451
STM1696	-0.006315128	b1290	-0.01329338
STM1696	-0.003359726	b1290	-0.01422877
STM1946	-0.604872298	b1913	-0.622636199
STM1946	-0.611193739	b1913	-0.619716848
STM1946	-0.601283855	b1913	-0.61283954
STM1946	-0.593725499	b1913	-0.620188509
STM1946	-0.603894897	b1913	-0.614511449
STM1946	-0.602067389	b1913	-0.617443249
STM1946	-0.604863439	b1913	-0.618728591
STM1946	-0.60853235	b1913	-0.61942628
STM1946	-0.604742072	b1913	-0.577095945
STM1946	-0.603430326	b1913	-0.580851299
STM1946	-0.602487011	b1913	-0.583155698
STM1946	-0.601186876	b1913	-0.583165259
STM1946	-0.600282887	b1913	-0.581059736
STM1946	-0.60754622	b1913	-0.579199986
STM1946	-0.607181888	b1913	-0.579807876
STM1946	-0.601311187	b1913	-0.585235682
STM1946	-0.603989275	b1913	-0.609843508
STM1946	-0.605755566	b1913	-0.599505516
STM1946	-0.604827482	b1913	-0.605793924
STM1946	-0.598286795	b1913	-0.598989307
STM1946	-0.606999196	b1913	-0.597865542
STM1946	-0.603279172	b1913	-0.606706671
STM1946	-0.602186457	b1913	-0.604428958
STM1946	-0.603217069	b1913	-0.607222992
STM1946	-0.614857672	b1913	-0.580563985
STM1946	-0.610606723	b1913	-0.587102496
STM1946	-0.61261771	b1913	-0.591114162
STM1946	-0.609598956	b1913	-0.588155723
STM1946	-0.618547183	b1913	-0.577679949
STM1946	-0.611285009	b1913	-0.580633879
STM1946	-0.607990049	b1913	-0.590764758
STM1946	-0.605029804	b1913	-0.596844009
STM2388	-0.144109087	b2341	-0.047567175
STM2388	-0.14914078	b2341	-0.045963799
STM2388	-0.151824646	b2341	-0.039257682
STM2388	-0.159591281	b2341	-0.049826032
STM2388	-0.146854407	b2341	-0.048881256
STM2388	-0.136312946	b2341	-0.043328767
STM2388	-0.138539329	b2341	-0.045005062
STM2388	-0.12826985	b2341	-0.041571454
STM2388	-0.117444848	b2341	-0.012001863
STM2388	-0.121172826	b2341	-0.003860946
STM2388	-0.111403511	b2341	-0.018082734
STM2388	-0.113783223	b2341	-0.0118097
STM2388	-0.124047111	b2341	-0.013000779
STM2388	-0.109425187	b2341	-0.007251767
STM2388	-0.108041482	b2341	-0.012709757
STM2388	-0.11100057	b2341	-0.011102886
STM2388	-0.140724931	b2341	-0.020844732
STM2388	-0.130593274	b2341	-0.02444117
STM2388	-0.136918283	b2341	-0.028043308
STM2388	-0.148115491	b2341	-0.019306058
STM2388	-0.155964572	b2341	-0.018059624
STM2388	-0.125413005	b2341	-0.011110195
STM2388	-0.122198779	b2341	-0.018170837
STM2388	-0.123189109	b2341	-0.012848655
STM2388	-0.133248462	b2341	-0.018648746
STM2388	-0.130065071	b2341	-0.017148828
STM2388	-0.132302213	b2341	-0.009500405
STM2388	-0.137801082	b2341	-0.012430419
STM2388	-0.132787326	b2341	-0.013097735
STM2388	-0.130212451	b2341	-0.012802598
STM2388	-0.118894458	b2341	-0.00938448
STM2388	-0.131001105	b2341	-0.013045524
STM2543	-0.023949865	b2530	-0.066369206
STM2543	-0.030987046	b2530	-0.060218268
STM2543	-0.018677861	b2530	-0.07204012
STM2543	-0.02739115	b2530	-0.064900264
STM2543	-0.029834764	b2530	-0.067029902
STM2543	-0.032611666	b2530	-0.073176927
STM2543	-0.036519202	b2530	-0.061071804
STM2543	-0.02740474	b2530	-0.065148104
STM2543	-0.030666134	b2530	-0.050349663
STM2543	-0.028405392	b2530	-0.045603722
STM2543	-0.030034753	b2530	-0.054777192
STM2543	-0.026129703	b2530	-0.051702956
STM2543	-0.030605049	b2530	-0.051337849
STM2543	-0.03158842	b2530	-0.054046183
STM2543	-0.028681646	b2530	-0.048495418
STM2543	-0.025150921	b2530	-0.041249429
STM2543	-0.024183973	b2530	-0.078850941
STM2543	-0.02392403	b2530	-0.078944206
STM2543	-0.026534742	b2530	-0.078939944
STM2543	-0.021186849	b2530	-0.074631695
STM2543	-0.02584881	b2530	-0.074950049
STM2543	-0.022437506	b2530	-0.076745184
STM2543	-0.019030605	b2530	-0.066387871
STM2543	-0.026029079	b2530	-0.067382236
STM2543	-0.027985395	b2530	-0.060810458
STM2543	-0.025816183	b2530	-0.061308925
STM2543	-0.031601342	b2530	-0.063844126
STM2543	-0.025999219	b2530	-0.060243093
STM2543	-0.027085307	b2530	-0.051993679
STM2543	-0.025990042	b2530	-0.05867767
STM2543	-0.026962461	b2530	-0.052154468
STM2543	-0.022536128	b2530	-0.049957698
STM2643	-0.33394468	b2576	-0.052909759
STM2643	-0.331696347	b2576	-0.047795979
STM2643	-0.326562625	b2576	-0.059794229
STM2643	-0.327959836	b2576	-0.059062177
STM2643	-0.324543302	b2576	-0.052051574
STM2643	-0.334540409	b2576	-0.045545546
STM2643	-0.330575992	b2576	-0.053992071
STM2643	-0.331090188	b2576	-0.05326117
STM2643	-0.35355305	b2576	-0.034243684
STM2643	-0.359103532	b2576	-0.032518295
STM2643	-0.351611017	b2576	-0.03078219
STM2643	-0.343640205	b2576	-0.029433674
STM2643	-0.340207812	b2576	-0.032828111
STM2643	-0.354646164	b2576	-0.029416848
STM2643	-0.351112446	b2576	-0.033899952
STM2643	-0.332756897	b2576	-0.036983764
STM2643	-0.349183142	b2576	-0.047651692
STM2643	-0.34605933	b2576	-0.04239439
STM2643	-0.345963655	b2576	-0.041431007
STM2643	-0.343737707	b2576	-0.044232614
STM2643	-0.339880293	b2576	-0.045660214
STM2643	-0.336948629	b2576	-0.045007788
STM2643	-0.337210664	b2576	-0.05589176
STM2643	-0.343389462	b2576	-0.043655194
STM2643	-0.34969764	b2576	-0.016412196
STM2643	-0.348187559	b2576	-0.021155113
STM2643	-0.343179743	b2576	-0.015705136
STM2643	-0.347087048	b2576	-0.025567939
STM2643	-0.339191185	b2576	-0.017775428
STM2643	-0.344340784	b2576	-0.020852781
STM2643	-0.347222266	b2576	-0.023689489
STM2643	-0.346947385	b2576	-0.031341666
STM3143	-0.008196696	b2990	-0.027993411
STM3143	-0.009121981	b2990	-0.024180851
STM3143	-0.000211794	b2990	-0.027861458
STM3143	-0.009515302	b2990	-0.024933529
STM3143	-0.009462657	b2990	-0.025866339
STM3143	-0.00297629	b2990	-0.034259451
STM3143	-0.011530114	b2990	-0.016643185
STM3143	-0.009634348	b2990	-0.018319757
STM3143	-0.003865226	b2990	-0.006539394
STM3143	-0.005635096	b2990	-0.01308484
STM3143	-0.004177214	b2990	-0.009876888
STM3143	-0.005296254	b2990	-0.000869931
STM3143	-0.006685024	b2990	-0.005995474
STM3143	-0.006449361	b2990	-0.005983465
STM3143	0.002300011	b2990	-0.007637591
STM3143	-0.007000003	b2990	-0.004558752
STM3143	-0.009799707	b2990	-0.018949192
STM3143	0.00669891	b2990	-0.014876361
STM3143	0.008006943	b2990	-0.023183957
STM3143	0.002931807	b2990	-0.016484447
STM3143	0.002119572	b2990	-0.022343784
STM3143	0.002068075	b2990	-0.020419253
STM3143	0.006809721	b2990	-0.020321336
STM3143	-0.000596394	b2990	-0.021596895
STM3143	0.003617201	b2990	-0.004099243
STM3143	-0.001267701	b2990	-0.008839225
STM3143	0.004774972	b2990	-0.011298461
STM3143	0.002361049	b2990	-0.003060403
STM3143	-0.003973601	b2990	-0.006726269
STM3143	-0.007115804	b2990	-0.003078045
STM3143	-0.006274853	b2990	-0.003762142
STM3143	-0.003410169	b2990	-0.007296948
STM3159	-0.008642811	b3006	-0.010461931
STM3159	0.002863419	b3006	-0.007582614
STM3159	0.002186737	b3006	-0.007806533
STM3159	0.003990216	b3006	-0.007213028
STM3159	0.012949489	b3006	-0.004316653
STM3159	0.004075453	b3006	-0.005586581
STM3159	-0.003200974	b3006	-0.00581312
STM3159	0.00608391	b3006	7.33E-05
STM3159	0.001413634	b3006	0.005132582
STM3159	-0.003326102	b3006	0.003081825
STM3159	-0.003296169	b3006	0.000844274
STM3159	-0.005662387	b3006	0.002428126
STM3159	0.001234749	b3006	0.001280854
STM3159	-0.003703181	b3006	0.002152654
STM3159	0.003511888	b3006	-0.000642785
STM3159	-0.005682601	b3006	-0.000462614
STM3159	-0.011054494	b3006	-0.012325501
STM3159	-0.011343747	b3006	-0.011189327
STM3159	-0.016248736	b3006	-0.007937648
STM3159	-0.01620994	b3006	-0.01914551
STM3159	-0.014094254	b3006	-0.00882983
STM3159	-0.017261009	b3006	-0.0095816
STM3159	-0.016027057	b3006	-0.008343888
STM3159	-0.018509325	b3006	-0.004197529
STM3159	0.005766267	b3006	-0.001063993
STM3159	-0.00402001	b3006	-8.48E-05
STM3159	0.013518462	b3006	-0.00329157
STM3159	0.011738223	b3006	0.003914764
STM3159	0.003014071	b3006	0.002255222
STM3159	0.008031192	b3006	0.00745473
STM3159	0.002031297	b3006	0.005621187
STM3159	-0.002269638	b3006	0.005094716
STM3215	-0.04666493	b3071	-0.012822066
STM3215	-0.052278309	b3071	-0.014793681
STM3215	-0.054322868	b3071	-0.011271965
STM3215	-0.050283989	b3071	-0.018324897
STM3215	-0.055338429	b3071	-0.016702611
STM3215	-0.049114405	b3071	-0.016295603
STM3215	-0.051832699	b3071	-0.011648402
STM3215	-0.044428784	b3071	-0.017971586
STM3215	-0.045935742	b3071	-0.02963738
STM3215	-0.053563354	b3071	-0.017190442
STM3215	-0.051411051	b3071	-0.029912752
STM3215	-0.048891481	b3071	-0.01865633
STM3215	-0.055757426	b3071	-0.025813397
STM3215	-0.042077152	b3071	-0.020391084
STM3215	-0.04438885	b3071	-0.018356964
STM3215	-0.052862682	b3071	-0.027526016
STM3215	-0.060028446	b3071	-0.013476918
STM3215	-0.055030379	b3071	-0.013055695
STM3215	-0.057032023	b3071	-0.005704469
STM3215	-0.056422296	b3071	-0.007619298
STM3215	-0.055143746	b3071	-0.01698431
STM3215	-0.04818467	b3071	-0.016940443
STM3215	-0.052563806	b3071	-0.009443654
STM3215	-0.046416879	b3071	-0.023076129
STM3215	-0.04042048	b3071	-0.006571671
STM3215	-0.054988326	b3071	-0.00613264
STM3215	-0.046331828	b3071	-0.007039419
STM3215	-0.052941696	b3071	-0.0128774
STM3215	-0.048831639	b3071	-0.005980039
STM3215	-0.054183652	b3071	-0.006120723
STM3215	-0.050237028	b3071	-0.006595474
STM3215	-0.051254847	b3071	-0.009855285
STM3282	-0.006663636	b3164	-0.042784413
STM3282	-0.002229099	b3164	-0.036501243
STM3282	0.002602809	b3164	-0.040756993
STM3282	-0.002133556	b3164	-0.042661472
STM3282	0.00663329	b3164	-0.040367133
STM3282	-0.005285052	b3164	-0.041496119
STM3282	0.006049214	b3164	-0.046749006
STM3282	-0.002253378	b3164	-0.043678623
STM3282	0.006938358	b3164	-0.044557223
STM3282	0.000821211	b3164	-0.043609172
STM3282	0.012635045	b3164	-0.04497405
STM3282	0.000106896	b3164	-0.044196726
STM3282	0.005395902	b3164	-0.044135148
STM3282	0.005981688	b3164	-0.044456089
STM3282	0.010259978	b3164	-0.043443439
STM3282	0.003462179	b3164	-0.045437899
STM3282	-0.008662667	b3164	-0.030588823
STM3282	0.000412695	b3164	-0.021182348
STM3282	-0.003499277	b3164	-0.017676654
STM3282	0.008457353	b3164	-0.021858127
STM3282	-0.001746783	b3164	-0.023400114
STM3282	-0.002734247	b3164	-0.025702284
STM3282	-0.000115776	b3164	-0.021918949
STM3282	-0.007475812	b3164	-0.030352398
STM3282	0.000691717	b3164	-0.048835641
STM3282	-0.00628454	b3164	-0.046063265
STM3282	-0.006829281	b3164	-0.050839329
STM3282	0.000727627	b3164	-0.043572428
STM3282	0.00432639	b3164	-0.042270747
STM3282	-0.001399329	b3164	-0.04659292
STM3282	-0.004524499	b3164	-0.042211852
STM3282	-0.001829295	b3164	-0.050621435
STM3514	-0.077882481	b3417	-0.14317364
STM3514	-0.074706113	b3417	-0.138464896
STM3514	-0.084115209	b3417	-0.143441831
STM3514	-0.085752725	b3417	-0.144601215
STM3514	-0.076534664	b3417	-0.14385327
STM3514	-0.075640501	b3417	-0.141253113
STM3514	-0.082847414	b3417	-0.138844572
STM3514	-0.081774174	b3417	-0.139637335
STM3514	-0.115756764	b3417	-0.129506908
STM3514	-0.117749244	b3417	-0.128610458
STM3514	-0.114981115	b3417	-0.123555919
STM3514	-0.111649816	b3417	-0.121430996
STM3514	-0.112391826	b3417	-0.133189373
STM3514	-0.117292816	b3417	-0.122807127
STM3514	-0.117471514	b3417	-0.130352337
STM3514	-0.116389247	b3417	-0.125426904
STM3514	-0.106517514	b3417	-0.138930572
STM3514	-0.1090747	b3417	-0.141530356
STM3514	-0.11319979	b3417	-0.134182387
STM3514	-0.113125185	b3417	-0.137978213
STM3514	-0.103663799	b3417	-0.12939919
STM3514	-0.11229669	b3417	-0.131067758
STM3514	-0.11170896	b3417	-0.137117564
STM3514	-0.104387505	b3417	-0.131944617
STM3514	-0.103973711	b3417	-0.133694774
STM3514	-0.115813527	b3417	-0.126463039
STM3514	-0.105246413	b3417	-0.134019189
STM3514	-0.106814786	b3417	-0.126805502
STM3514	-0.109784557	b3417	-0.132222477
STM3514	-0.105897828	b3417	-0.128979366
STM3514	-0.105733434	b3417	-0.13999363
STM3514	-0.099132337	b3417	-0.139428196
STM3656	-0.01396617	b3560	-0.420989592
STM3656	-0.025061173	b3560	-0.417434248
STM3656	-0.011405646	b3560	-0.419859703
STM3656	-0.008147054	b3560	-0.415026213
STM3656	-0.012456913	b3560	-0.417176915
STM3656	-0.014338972	b3560	-0.427424141
STM3656	-0.01675949	b3560	-0.424660462
STM3656	-0.011819175	b3560	-0.429342364
STM3656	-0.020934671	b3560	-0.413617182
STM3656	-0.013948945	b3560	-0.404557516
STM3656	-0.020432688	b3560	-0.401514222
STM3656	-0.014117558	b3560	-0.400417223
STM3656	-0.013429495	b3560	-0.402316442
STM3656	-0.023269401	b3560	-0.407848496
STM3656	-0.007416126	b3560	-0.405082285
STM3656	-0.018486998	b3560	-0.408913404
STM3656	-0.0116846	b3560	-0.422000986
STM3656	-0.001911416	b3560	-0.414279391
STM3656	-0.011676187	b3560	-0.418438043
STM3656	-0.002080277	b3560	-0.411937532
STM3656	-0.012118261	b3560	-0.418716906
STM3656	-0.011941601	b3560	-0.418008069
STM3656	-0.005150546	b3560	-0.418077907
STM3656	-0.010641919	b3560	-0.423816721
STM3656	-0.011334607	b3560	-0.402333655
STM3656	-0.000302084	b3560	-0.399518632
STM3656	-0.005076719	b3560	-0.392999065
STM3656	-0.00123924	b3560	-0.389410349
STM3656	-0.012266886	b3560	-0.397449219
STM3656	-0.006896263	b3560	-0.398265787
STM3656	-0.005362455	b3560	-0.398755359
STM3656	-0.001642706	b3560	-0.399753343
STM3682	-0.114169101	b3590	-0.112695023
STM3682	-0.111877832	b3590	-0.117078157
STM3682	-0.115114353	b3590	-0.11352611
STM3682	-0.114263375	b3590	-0.122484708
STM3682	-0.11014365	b3590	-0.112819291
STM3682	-0.11246124	b3590	-0.108968634
STM3682	-0.119463672	b3590	-0.108772327
STM3682	-0.118843814	b3590	-0.109778288
STM3682	-0.087908333	b3590	-0.115885604
STM3682	-0.083127897	b3590	-0.109865112
STM3682	-0.083238017	b3590	-0.10465871
STM3682	-0.089402107	b3590	-0.11229963
STM3682	-0.085369599	b3590	-0.109600477
STM3682	-0.085006328	b3590	-0.106405397
STM3682	-0.078357835	b3590	-0.107671571
STM3682	-0.081824	b3590	-0.107899318
STM3682	-0.061201886	b3590	-0.110408061
STM3682	-0.06503705	b3590	-0.102106373
STM3682	-0.06105506	b3590	-0.101549927
STM3682	-0.065261873	b3590	-0.10420232
STM3682	-0.059624268	b3590	-0.104796095
STM3682	-0.06123961	b3590	-0.097913238
STM3682	-0.066618825	b3590	-0.099873509
STM3682	-0.056553368	b3590	-0.097533008
STM3682	-0.057443702	b3590	-0.114312132
STM3682	-0.063171467	b3590	-0.118436067
STM3682	-0.065711798	b3590	-0.114409759
STM3682	-0.0634168	b3590	-0.115752534
STM3682	-0.057953226	b3590	-0.114295881
STM3682	-0.06067604	b3590	-0.105296959
STM3682	-0.054249037	b3590	-0.107630221
STM3682	-0.057117119	b3590	-0.111521909
STM3689	-0.020043349	b3602	-0.005650537
STM3689	-0.020690195	b3602	-0.012491945
STM3689	-0.023253977	b3602	-0.015637072
STM3689	-0.015310225	b3602	-0.016043038
STM3689	-0.016506584	b3602	-0.006737209
STM3689	-0.016108427	b3602	-0.016653034
STM3689	-0.015330292	b3602	-0.0089837
STM3689	-0.017449622	b3602	-0.016914179
STM3689	-0.018561564	b3602	-0.022037347
STM3689	-0.01549395	b3602	-0.022571429
STM3689	-0.014786647	b3602	-0.025094796
STM3689	-0.010961388	b3602	-0.023411064
STM3689	-0.018075776	b3602	-0.019579354
STM3689	-0.018890301	b3602	-0.023054667
STM3689	-0.014002943	b3602	-0.023272931
STM3689	-0.014550161	b3602	-0.018653776
STM3689	-0.021157314	b3602	-0.019099975
STM3689	-0.013472911	b3602	-0.020564165
STM3689	-0.015048357	b3602	-0.01878776
STM3689	-0.023020216	b3602	-0.009588069
STM3689	-0.024136375	b3602	-0.003911465
STM3689	-0.018784628	b3602	-0.013937683
STM3689	-0.01729019	b3602	-0.018916377
STM3689	-0.015749112	b3602	-0.01435521
STM3689	-0.014209666	b3602	-0.011956953
STM3689	-0.006835597	b3602	-0.01385789
STM3689	-0.012730618	b3602	-0.016171317
STM3689	-0.020046966	b3602	-0.020595538
STM3689	-0.010710001	b3602	-0.007414391
STM3689	-0.007112601	b3602	-0.016804736
STM3689	-0.009686712	b3602	-0.012717095
STM3689	-0.019194261	b3602	-0.017305995
STM3808	-0.009299192	b3686	-0.002200953
STM3808	-0.017796528	b3686	0.005113414
STM3808	-0.019588759	b3686	-0.002570259
STM3808	-0.016554331	b3686	0.011611799
STM3808	-0.022205528	b3686	-0.005388263
STM3808	-0.011464809	b3686	0.004166792
STM3808	-0.013528709	b3686	-0.002080325
STM3808	-0.020539565	b3686	-0.008664776
STM3808	-0.001061883	b3686	-0.00871752
STM3808	-0.004700663	b3686	-0.00388173
STM3808	-0.007241207	b3686	0.002844215
STM3808	-0.002680147	b3686	-0.006327842
STM3808	-0.009069238	b3686	-0.00081265
STM3808	-0.001989489	b3686	0.001870843
STM3808	0.002937123	b3686	0.003334185
STM3808	-0.004624124	b3686	-0.003792194
STM3808	-0.008470318	b3686	0.004453963
STM3808	-0.018073465	b3686	0.006329199
STM3808	-0.017229065	b3686	0.006311665
STM3808	-0.018906328	b3686	0.001619042
STM3808	-0.022882892	b3686	-0.005643978
STM3808	-0.016625004	b3686	-0.009347447
STM3808	-0.020054708	b3686	0.002111947
STM3808	-0.015966306	b3686	0.005536851
STM3808	-0.009741817	b3686	-0.003135017
STM3808	-0.003200546	b3686	0.003928041
STM3808	0.000347289	b3686	-0.003724139
STM3808	-0.002593785	b3686	-0.001836792
STM3808	-0.002680128	b3686	-0.000505571
STM3808	-0.005233919	b3686	-0.000287002
STM3808	0.001212138	b3686	-0.003358156
STM3808	0.002196163	b3686	-0.001422017
STM3854	-0.060577135	b3725	-0.043394888
STM3854	-0.048424583	b3725	-0.046486732
STM3854	-0.049852189	b3725	-0.039400249
STM3854	-0.059681175	b3725	-0.050704622
STM3854	-0.050495568	b3725	-0.049656735
STM3854	-0.053539281	b3725	-0.047920392
STM3854	-0.062399527	b3725	-0.051168236
STM3854	-0.051833345	b3725	-0.04644312
STM3854	-0.057532642	b3725	-0.05738624
STM3854	-0.050333291	b3725	-0.05110255
STM3854	-0.054820132	b3725	-0.050851563
STM3854	-0.046496925	b3725	-0.053150802
STM3854	-0.047126976	b3725	-0.04699202
STM3854	-0.052603109	b3725	-0.053574815
STM3854	-0.047737383	b3725	-0.051946041
STM3854	-0.051193664	b3725	-0.050859343
STM3854	-0.056906292	b3725	-0.055121476
STM3854	-0.046979468	b3725	-0.054893703
STM3854	-0.04630414	b3725	-0.060680624
STM3854	-0.054507862	b3725	-0.049337497
STM3854	-0.049096642	b3725	-0.052250254
STM3854	-0.048468714	b3725	-0.05004737
STM3854	-0.045548357	b3725	-0.050036403
STM3854	-0.049975409	b3725	-0.058688948
STM3854	-0.057085522	b3725	-0.051559802
STM3854	-0.060312978	b3725	-0.039188993
STM3854	-0.056769928	b3725	-0.04362004
STM3854	-0.06002884	b3725	-0.052104879
STM3854	-0.05845506	b3725	-0.04364908
STM3854	-0.05947558	b3725	-0.03687092
STM3854	-0.057364777	b3725	-0.046487557
STM3854	-0.061646389	b3725	-0.044258827
STM4170	-0.036519174	b4000	-0.041057001
STM4170	-0.033450878	b4000	-0.039468271
STM4170	-0.039962801	b4000	-0.043751934
STM4170	-0.040349383	b4000	-0.053127178
STM4170	-0.042968401	b4000	-0.044756793
STM4170	-0.040499708	b4000	-0.038074219
STM4170	-0.039156682	b4000	-0.044656701
STM4170	-0.037960948	b4000	-0.04023104
STM4170	-0.020044952	b4000	-0.048610583
STM4170	-0.027166867	b4000	-0.055155745
STM4170	-0.02204734	b4000	-0.05768695
STM4170	-0.033249048	b4000	-0.053074174
STM4170	-0.025796527	b4000	-0.055753213
STM4170	-0.027808062	b4000	-0.052264642
STM4170	-0.018957052	b4000	-0.046757554
STM4170	-0.020786854	b4000	-0.04980012
STM4170	-0.019630382	b4000	-0.039871595
STM4170	-0.025052132	b4000	-0.036799295
STM4170	-0.014886713	b4000	-0.04533965
STM4170	-0.013119575	b4000	-0.038337858
STM4170	-0.016156706	b4000	-0.040048719
STM4170	-0.017666241	b4000	-0.039109696
STM4170	-0.007214078	b4000	-0.038729856
STM4170	-0.014040777	b4000	-0.037785918
STM4170	-0.03149653	b4000	-0.052112323
STM4170	-0.030729925	b4000	-0.040751404
STM4170	-0.032947244	b4000	-0.04077035
STM4170	-0.033301068	b4000	-0.04782883
STM4170	-0.030045863	b4000	-0.051159084
STM4170	-0.030862031	b4000	-0.040617195
STM4170	-0.027659629	b4000	-0.035395917
STM4170	-0.026393628	b4000	-0.038013089
STM4237	-0.096418099	b4043	-0.088044302
STM4237	-0.106030934	b4043	-0.083836079
STM4237	-0.104482084	b4043	-0.078867887
STM4237	-0.101606495	b4043	-0.081594464
STM4237	-0.109859417	b4043	-0.075656819
STM4237	-0.118159981	b4043	-0.079969987
STM4237	-0.107002675	b4043	-0.075631423
STM4237	-0.113909909	b4043	-0.083511738
STM4237	-0.086840027	b4043	-0.066975557
STM4237	-0.085949252	b4043	-0.064714019
STM4237	-0.092487671	b4043	-0.062919227
STM4237	-0.092958772	b4043	-0.060151573
STM4237	-0.095703903	b4043	-0.066862299
STM4237	-0.088667691	b4043	-0.072169654
STM4237	-0.0959158	b4043	-0.060465807
STM4237	-0.09982195	b4043	-0.062941983
STM4237	-0.098180543	b4043	-0.072963617
STM4237	-0.093918849	b4043	-0.08575823
STM4237	-0.094957808	b4043	-0.068760566
STM4237	-0.092760031	b4043	-0.070060533
STM4237	-0.095429057	b4043	-0.07805377
STM4237	-0.10192194	b4043	-0.078142043
STM4237	-0.095551956	b4043	-0.080432751
STM4237	-0.096626805	b4043	-0.083913491
STM4237	-0.112452722	b4043	-0.06878264
STM4237	-0.110469526	b4043	-0.072288992
STM4237	-0.107926992	b4043	-0.076841113
STM4237	-0.107176105	b4043	-0.074419428
STM4237	-0.108089299	b4043	-0.07256595
STM4237	-0.108957381	b4043	-0.075331709
STM4237	-0.112527747	b4043	-0.078407914
STM4237	-0.117337708	b4043	-0.074900032
STM4361	-0.007695057	b4172	-0.002514747
STM4361	0.003203815	b4172	0.003326933
STM4361	0.003529852	b4172	0.004927036
STM4361	0.004066385	b4172	0.007783872
STM4361	0.004281475	b4172	0.003486062
STM4361	0.003441924	b4172	0.010923135
STM4361	-0.004253702	b4172	0.008463712
STM4361	-0.000884693	b4172	0.005147534
STM4361	0.003028089	b4172	-0.004551496
STM4361	0.015430832	b4172	-0.002646576
STM4361	0.00577052	b4172	0.000800667
STM4361	0.005384961	b4172	-0.000933536
STM4361	0.013567866	b4172	-0.001364902
STM4361	0.008228638	b4172	-0.007210164
STM4361	0.002761754	b4172	-0.002133762
STM4361	0.00112114	b4172	-5.94E-05
STM4361	-0.002365073	b4172	0.004558096
STM4361	0.007931014	b4172	0.01285397
STM4361	0.007201359	b4172	0.005926872
STM4361	0.007613583	b4172	0.007540414
STM4361	0.002967821	b4172	0.000187918
STM4361	-0.001603489	b4172	0.007388981
STM4361	0.002798547	b4172	-0.001783623
STM4361	-0.002483749	b4172	0.001302015
STM4361	0.007949601	b4172	0.004947544
STM4361	-0.000006038	b4172	-0.003275417
STM4361	-0.004641978	b4172	0.007624136
STM4361	0.003746495	b4172	0.00896236
STM4361	-0.003872694	b4172	0.006958663
STM4361	0.005121637	b4172	0.008492309
STM4361	-0.001265492	b4172	0.007286639
STM4361	0.001226969	b4172	0.00495305
STM4394	-0.005456192	b4203	0.00226803
STM4394	-0.012532488	b4203	-0.001514938
STM4394	-0.003216974	b4203	-0.004558626
STM4394	0.002280002	b4203	0.00241935
STM4394	-0.005308636	b4203	0.006207969
STM4394	-0.005716348	b4203	0.007826532
STM4394	-0.000803247	b4203	0.000243251
STM4394	-0.005678479	b4203	0.002999316
STM4394	-0.01005527	b4203	-0.002085129
STM4394	0.002744196	b4203	-0.003593538
STM4394	0.001484771	b4203	0.003721291
STM4394	-0.004662151	b4203	0.002875231
STM4394	-1.21E-05	b4203	-0.00312207
STM4394	-0.005915365	b4203	-0.001632443
STM4394	-0.002034789	b4203	-0.001778622
STM4394	-0.001341554	b4203	-0.002816985
STM4394	-0.016974543	b4203	-0.008700009
STM4394	-0.009882949	b4203	-0.005527924
STM4394	-0.006732365	b4203	0.003756506
STM4394	-0.008011143	b4203	0.002878534
STM4394	-0.017598213	b4203	0.000813827
STM4394	-0.012753312	b4203	0.00543085
STM4394	-0.017459285	b4203	-0.007689246
STM4394	-0.019052933	b4203	-0.001112885
STM4394	0.00107327	b4203	-0.004156928
STM4394	-0.004499035	b4203	-0.004570244
STM4394	0.002198062	b4203	0.001374527
STM4394	-0.004458718	b4203	-0.001193526
STM4394	-0.00659563	b4203	0.000522569
STM4394	-0.004896284	b4203	-0.004457315
STM4394	-0.003509163	b4203	0.005204145
STM4394	-0.003705468	b4203	-0.002039016
STM4458	-0.003960013	b4243	0.002294418
STM4458	-0.012385605	b4243	-0.003230198
STM4458	-0.003637554	b4243	0.008102676
STM4458	-0.011784347	b4243	-0.001067681
STM4458	-0.017699075	b4243	0.004957778
STM4458	-0.012515161	b4243	0.003217369
STM4458	-0.006087465	b4243	-0.020008236
STM4458	-0.012094358	b4243	-0.019723639
STM4458	-0.005877554	b4243	-0.0028626
STM4458	-0.010455777	b4243	-0.003713193
STM4458	-0.005305103	b4243	-0.006786734
STM4458	-0.015008158	b4243	0.003950311
STM4458	-0.004995558	b4243	0.000819583
STM4458	-0.008857516	b4243	0.000711829
STM4458	-0.01145338	b4243	0.000722616
STM4458	-0.010683203	b4243	0.000363061
STM4458	-0.015012764	b4243	0.001331393
STM4458	-0.010898908	b4243	0.004441326
STM4458	-0.018524435	b4243	-0.002935401
STM4458	-0.006860426	b4243	-0.009031798
STM4458	-0.012674058	b4243	-0.002135621
STM4458	-0.017532502	b4243	-0.000587143
STM4458	-0.017166805	b4243	-0.00494072
STM4458	-0.018608672	b4243	-0.001448133
STM4458	0.002408523	b4243	-0.009561037
STM4458	0.00645983	b4243	-0.010996397
STM4458	-0.005322496	b4243	-0.010114356
STM4458	-0.006503459	b4243	-0.006030065
STM4458	0.006628816	b4243	-0.009337365
STM4458	-0.009464183	b4243	-0.005769652
STM4458	-0.004969733	b4243	-0.010085806
STM4458	-0.0126918	b4243	-0.008751699
STM4558	-0.00229975	b4373	-0.007319158
STM4558	-0.008186697	b4373	-0.008500401
STM4558	-0.011595381	b4373	-0.002621345
STM4558	-0.000811396	b4373	-0.001727285
STM4558	-0.009924959	b4373	-0.004445259
STM4558	-0.010125453	b4373	0.007464104
STM4558	0.001928863	b4373	0.001107869
STM4558	-0.007242684	b4373	-0.003336728
STM4558	0.00032023	b4373	-0.004348724
STM4558	-0.004564546	b4373	-0.000499584
STM4558	-0.006287447	b4373	-0.003738423
STM4558	-0.009548982	b4373	-0.005043016
STM4558	-0.000306307	b4373	-0.001108346
STM4558	0.000614848	b4373	0.006745002
STM4558	-0.001667386	b4373	0.001655449
STM4558	-0.004932749	b4373	0.001662044
STM4558	-0.015893337	b4373	-0.007982073
STM4558	-0.014110806	b4373	-0.006582889
STM4558	-0.012564628	b4373	-0.009871172
STM4558	-0.019438391	b4373	-0.005646185
STM4558	-0.013765324	b4373	-0.005805405
STM4558	-0.015259104	b4373	-0.003271149
STM4558	-0.012546408	b4373	-0.00020645
STM4558	-0.019497906	b4373	-0.002353966
STM4558	-0.008100987	b4373	-0.014890614
STM4558	-0.001355059	b4373	-0.007839491
STM4558	-0.004682415	b4373	-0.005851883
STM4558	-0.009881636	b4373	-0.004555313
STM4558	-0.011037485	b4373	-0.006990215
STM4558	-0.003709362	b4373	-0.001778575
STM4558	-0.001098725	b4373	-0.003596878
STM4558	-0.010601992	b4373	-0.002658799
